# Supplementary material for: Genome-Wide Comparative Analyses Reveal the Dynamic Evolution of Nucleotide-Binding Leucine-Rich Repeat Gene Family among Solanaceae Plants
Source: Front Plant Sci. 2016 Aug 10;7:1205. doi: 10.3389/fpls.2016.01205 (PMC4978739; doi:10.3389/fpls.2016.01205)
Supplement: Supplementary file 8 [file Table2.XLSX]

## Sheet: Pepper
Protein ID	Type	Group
CA00g13700	CNL	G10
CA00g13710	N	G10
CA00g25360	NL	G5
CA00g30010	CNL	G1
CA00g30020	CNL	G1
CA00g30030	CNL	G1
CA00g49360	CNL	G3
CA00g57110	CNL	G9
CA00g57120	N	G9
CA00g57130	CNL	G9
CA00g57150	CN	G9
CA00g57160	CN	G9
CA00g67440	CN	Ng
CA00g67450	NL	Ng
CA00g67480	CN	Ng
CA00g69820	CN	G2
CA00g73260	NL	G1
CA00g73270	CN	G1
CA00g73280	CNL	G1
CA00g73630	NL	G2
CA00g73640	NL	G2
CA00g73650	CN	G2
CA00g73660	N	G2
CA00g73680	N	G2
CA00g73710	NL	G2
CA00g73720	NL	G2
CA00g73730	CN	G2
CA00g73750	N	G2
CA00g73770	CNL	G2
CA00g73780	CN	G2
CA00g73820	N	G2
CA00g73830	N	G2
CA00g73840	CN	G2
CA00g73870	N	G2
CA00g73890	CN	G2
CA00g74300	N	G1
CA00g74330	CNL	G1
CA00g74340	NL	G1
CA00g75640	CNL	G2
CA00g76310	N	G2
CA00g76320	N	G2
CA00g76340	CNL	G2
CA00g76360	CN	G2
CA00g76370	N	G2
CA00g76380	CN	G2
CA00g76390	CN	G2
CA00g76400	N	G2
CA00g76410	N	G2
CA00g76440	N	G2
CA00g76450	NL	G2
CA00g76460	NL	G2
CA00g76470	N	G2
CA00g76500	CNL	G2
CA00g76510	N	G2
CA00g76520	N	G2
CA00g76530	N	G2
CA00g76880	CN	G1
CA00g76890	CNL	G10
CA00g76900	N	G10
CA00g76940	CN	G1
CA00g76970	CNL	G1
CA00g76980	CNL	G1
CA00g77710	CN	G2
CA00g78960	N	G2
CA00g78970	N	G2
CA00g78980	NL	G2
CA00g78990	CNL	G2
CA00g79000	N	G2
CA00g80040	CNL	G1
CA00g80060	CN	G1
CA00g80070	N	G1
CA00g80340	CNL	G1
CA00g82230	CNL	G13
CA00g83560	CNL	G1
CA00g85680	CNL	G11
CA00g86200	NL	G4
CA00g86210	CN	G4
CA00g86220	NL	G4
CA00g86230	CN	G4
CA00g86240	CNL	G4
CA00g86270	CN	G4
CA00g86300	NL	G4
CA00g86580	N	G2
CA00g86590	N	G2
CA00g86600	CN	G2
CA00g86620	NL	G2
CA00g86660	CN	G2
CA00g86680	CN	G2
CA00g86690	NL	G2
CA00g86700	CNL	G2
CA00g87530	CNL	G1
CA00g87560	CNL	G1
CA00g87590	NL	G1
CA00g87620	CN	G1
CA00g87750	N	GT
CA00g88050	CNL	G1
CA00g88930	N	G6
CA00g88940	N	G6
CA00g88950	N	G6
CA00g89570	CNL	G8
CA00g89580	N	G9
CA00g89590	NL	G9
CA00g89610	N	G9
CA00g90070	CNL	G1
CA00g90820	N	G3
CA00g90840	CN	G3
CA00g91970	N	G2
CA00g91990	NL	G2
CA00g92540	CNL	G2
CA00g92550	CNL	G2
CA00g92640	N	G1
CA00g92760	N	GT
CA00g92780	TN	GT
CA00g93130	CN	G10
CA00g93160	N	G1
CA00g93380	CNL	G2
CA00g93700	CNL	G2
CA00g93720	N	G2
CA00g94350	N	G1
CA00g94360	CN	G1
CA00g94820	CNL	G9
CA00g94880	CNL	G9
CA00g94890	CN	G9
CA00g95140	CNL	G2
CA00g95750	TN	GT
CA00g95860	CN	Ng
CA00g97190	N	G6
CA00g97520	N	G10
CA00g97770	CN	G10
CA00g98020	CN	G2
CA00g98770	N	G7
CA00g98980	N	G2
CA01g01490	N	G9
CA01g01510	NL	G9
CA01g01520	N	G9
CA01g01530	N	G9
CA01g01540	CNL	G8
CA01g03970	NL	G9
CA01g08230	CNL	G7
CA01g08280	CNL	G7
CA01g08290	CNL	G7
CA01g08310	NL	G7
CA01g08330	CNL	G7
CA01g11650	N	G6
CA01g12370	TN	GT
CA01g13210	CNL	G4
CA01g14890	NL	G3
CA01g16060	NL	GT
CA01g17380	N	G10
CA01g17450	CN	Ng
CA01g18520	CNL	Ng
CA01g18910	N	G3
CA01g20130	CN	Ng
CA01g20140	NL	G9
CA01g21350	NL	G7
CA01g21400	CNL	G4
CA01g24710	NL	GT
CA01g27920	CNL	G8
CA01g28350	CN	G10
CA01g28680	NL	G10
CA01g29850	NL	G10
CA01g29860	N	G10
CA01g29890	N	G10
CA01g29900	NL	G10
CA01g30000	CNL	Ng
CA01g31430	CNL	G7
CA01g31440	CNL	G7
CA01g32210	CNL	G10
CA01g32380	N	G10
CA01g32390	CNL	G10
CA01g32570	NL	G10
CA01g32600	N	G10
CA01g32620	N	G10
CA01g32650	N	G10
CA01g33790	CNL	G10
CA01g33800	NL	G10
CA01g33840	CNL	G10
CA01g33850	CNL	G10
CA01g33860	NL	G10
CA01g33870	N	G10
CA01g33880	NL	G10
CA01g33900	CNL	G10
CA02g06840	CNL	G9
CA02g06850	NL	G9
CA02g10730	CNL	Ng
CA02g10750	N	Ng
CA02g10760	N	G3
CA02g11830	CNL	Ng
CA02g11860	CNL	Ng
CA02g11870	CN	Ng
CA02g11880	CN	Ng
CA02g13330	CNL	G3
CA02g19570	TNL	GT
CA02g19600	TNL	GT
CA02g21230	CNL	G7
CA02g22100	CNL	Ng
CA02g24750	CNL	G1
CA02g25800	CNL	Ng
CA02g25810	CNL	Ng
CA03g00200	TNL	GT
CA03g00250	TN	GT
CA03g00260	TNL	GT
CA03g00700	TNL	GT
CA03g00710	TN	GT
CA03g00720	TN	GT
CA03g00730	TN	GT
CA03g00780	CN	G11
CA03g00800	CNL	G11
CA03g00810	CNL	G11
CA03g00990	NL	G11
CA03g01020	CN	G11
CA03g01330	CNL	G6
CA03g02140	NL	G10
CA03g02460	NL	G7
CA03g02480	CN	G7
CA03g02500	CN	G7
CA03g02510	N	G7
CA03g02530	CNL	G11
CA03g02560	NL	G11
CA03g02570	CN	G11
CA03g03260	NL	G6
CA03g03340	N	G6
CA03g03360	CNL	G6
CA03g03380	CNL	G6
CA03g03390	CNL	G8
CA03g03420	N	G7
CA03g03460	CN	G7
CA03g03480	NL	G7
CA03g03650	CNL	G7
CA03g03690	N	G6
CA03g03700	CN	G6
CA03g03710	CNL	G6
CA03g03730	CNL	G6
CA03g03760	CN	G6
CA03g03770	CNL	G6
CA03g03790	CN	G6
CA03g03800	CNL	G6
CA03g03810	NL	G8
CA03g03820	CN	G8
CA03g03830	CN	G6
CA03g03840	N	G6
CA03g03870	CN	G6
CA03g03890	CNL	G6
CA03g03910	CN	G6
CA03g03920	NL	G6
CA03g03930	N	G6
CA03g03960	NL	G6
CA03g03970	NL	G6
CA03g04340	CNL	G7
CA03g04510	NL	Ng
CA03g04520	CN	G8
CA03g04600	CN	G7
CA03g04630	CNL	G7
CA03g04650	CNL	G6
CA03g05100	NL	G6
CA03g05110	CN	G6
CA03g06630	N	G6
CA03g09200	CN	G4
CA03g09210	N	G4
CA03g10910	N	G6
CA03g11890	N	G12
CA03g15440	N	ND
CA03g16850	N	G1
CA03g19980	CN	G7
CA03g19990	N	G7
CA03g20470	CNL	G9
CA04g00450	CN	G10
CA04g00630	N	G8
CA04g00640	N	G7
CA04g02930	N	G4
CA04g03450	CNL	G7
CA04g05600	CN	G4
CA04g05650	CNL	G3
CA04g06050	N	G7
CA04g06290	N	G2
CA04g09950	CNL	G9
CA04g09960	CNL	G9
CA04g09970	NL	G9
CA04g09990	CN	G9
CA04g10690	CNL	G10
CA04g10710	NL	G10
CA04g10720	NL	G10
CA04g10730	N	G10
CA04g10750	NL	G10
CA04g13320	NL	GT
CA04g13350	TNL	GT
CA04g14510	CNL	G2
CA04g17640	CNL	G5
CA04g17660	CNL	G5
CA04g19370	NL	Ng
CA04g23210	N	G9
CA04g23220	NL	G9
CA04g23240	N	G9
CA04g23250	NL	G9
CA05g00030	CNL	G7
CA05g01170	NL	G7
CA05g01190	N	G7
CA05g01210	NL	G7
CA05g01220	CNL	G7
CA05g02090	CNL	G4
CA05g02470	CN	G9
CA05g02490	CNL	G9
CA05g02500	CN	G9
CA05g02520	N	G9
CA05g02540	CNL	G9
CA05g02810	CNL	G9
CA05g02840	NL	G9
CA05g03990	CN	G1
CA05g04300	CN	G9
CA05g04310	NL	G9
CA05g05390	CN	G5
CA05g05410	N	G5
CA05g05440	N	G5
CA05g05480	CNL	G5
CA05g05500	CNL	G5
CA05g05510	CNL	G5
CA05g05720	N	G5
CA05g06330	CNL	G5
CA05g06530	CNL	G5
CA05g06820	CNL	G5
CA05g07020	N	G9
CA05g07170	NL	G9
CA05g07390	CN	G1
CA05g11150	NL	G12
CA05g13470	CN	G5
CA05g13480	NL	G5
CA05g13600	NL	G10
CA05g13610	N	G10
CA05g13820	N	G1
CA05g13850	NL	G1
CA05g14070	CNL	G4
CA05g14310	N	G1
CA05g15170	CNL	G1
CA05g15240	NL	G1
CA05g15250	N	G1
CA05g15280	CN	G1
CA05g15290	CN	G1
CA05g15310	CN	G1
CA05g15330	N	G1
CA05g15430	NL	G1
CA05g15640	NL	G1
CA05g16430	CNL	G1
CA05g17500	CN	G1
CA05g17520	CNL	G1
CA05g17610	N	G6
CA05g17730	CNL	G1
CA05g17740	CNL	G1
CA05g17750	CNL	G1
CA05g17760	CNL	G1
CA05g17780	CN	G1
CA05g18200	CNL	G1
CA05g18340	CNL	G1
CA05g18830	CN	G1
CA05g18840	NL	G1
CA05g18870	CNL	G1
CA05g18920	NL	G2
CA05g18930	CN	G2
CA05g18960	N	G2
CA05g19820	CNL	G2
CA05g19860	N	G2
CA05g19890	N	G2
CA06g00530	CN	G1
CA06g00580	CNL	G1
CA06g00590	CNL	G2
CA06g00610	CN	G1
CA06g00630	CN	G2
CA06g00660	CN	G1
CA06g00670	CNL	G1
CA06g00730	N	G1
CA06g00740	NL	G1
CA06g00770	CNL	G1
CA06g00820	CN	G1
CA06g00840	CNL	G2
CA06g00850	CN	G2
CA06g00890	CN	G1
CA06g00920	CNL	G1
CA06g00960	NL	G1
CA06g00980	CNL	G1
CA06g00990	CNL	G1
CA06g01020	NL	G1
CA06g01050	CN	G2
CA06g01110	CN	G1
CA06g01130	CN	G1
CA06g01180	CNL	G1
CA06g01190	CNL	G1
CA06g01200	N	G1
CA06g01230	CNL	G1
CA06g01250	CNL	G1
CA06g01350	CN	G1
CA06g01710	CN	G1
CA06g01730	NL	G1
CA06g01740	CNL	G1
CA06g01760	CN	G1
CA06g01770	CNL	G1
CA06g02000	NL	G2
CA06g02020	CN	G2
CA06g02030	NL	G1
CA06g02040	CN	G1
CA06g02070	CN	G1
CA06g02100	CN	G1
CA06g02150	CNL	G1
CA06g02160	CN	G1
CA06g02170	N	G1
CA06g02200	CNL	G1
CA06g02420	CNL	G1
CA06g02450	CN	G1
CA06g02520	CN	G1
CA06g02570	NL	G1
CA06g02620	CN	G1
CA06g02680	CN	G1
CA06g02690	N	G1
CA06g02700	CN	G1
CA06g02710	NL	G1
CA06g02730	NL	G1
CA06g02740	CNL	G1
CA06g02810	CN	G1
CA06g02820	NL	G1
CA06g02830	CNL	G1
CA06g03420	NL	G1
CA06g03630	CNL	G1
CA06g03640	NL	G1
CA06g03650	CNL	G1
CA06g03690	CNL	G1
CA06g05110	CNL	G1
CA06g05130	NL	G1
CA06g09460	CN	G5
CA06g10850	N	G4
CA06g12190	NL	G8
CA06g14750	CN	G4
CA06g14800	TN	GT
CA06g14840	TNL	GT
CA06g14860	NTN	GT
CA06g14870	NL	GT
CA06g15040	N	GT
CA06g15060	N	GT
CA06g15080	TNL	GT
CA06g15090	N	GT
CA06g15470	NL	G2
CA06g15480	NL	G2
CA07g00750	CNL	G2
CA07g00760	NL	G2
CA07g00780	CNL	G2
CA07g00790	N	G2
CA07g00810	N	G2
CA07g00830	NL	G2
CA07g00840	NL	G2
CA07g00850	N	G2
CA07g00860	CNL	G2
CA07g00870	CNL	G2
CA07g00880	CNL	G2
CA07g00890	CNL	G2
CA07g00900	NL	G2
CA07g00910	NL	G2
CA07g00960	N	G2
CA07g00970	CNL	G2
CA07g00980	CN	G2
CA07g01000	N	G2
CA07g01010	NL	G2
CA07g01030	CN	G2
CA07g01040	CNL	G2
CA07g01100	NL	G2
CA07g01120	N	G2
CA07g01130	NL	G2
CA07g01750	NL	G9
CA07g01770	NL	G9
CA07g02690	NL	G6
CA07g05750	CN	G6
CA07g07420	N	G6
CA07g08510	N	G4
CA07g08520	CN	G4
CA07g08810	N	GT
CA07g09720	CNL	G11
CA07g12620	CNL	Ng
CA07g12630	CNL	Ng
CA07g12640	CNL	Ng
CA07g12770	TNL	GT
CA07g16420	CNL	G6
CA07g17950	CNL	G9
CA07g20970	N	ND
CA07g21620	CNL	G2
CA07g21630	NL	G2
CA07g21640	CN	G2
CA08g00150	NL	G9
CA08g00260	CN	G3
CA08g00270	NL	G3
CA08g00290	CN	G3
CA08g00730	CNL	G9
CA08g01410	CNL	G9
CA08g01420	NL	G9
CA08g01430	CNL	G9
CA08g01440	CNL	G9
CA08g01980	N	Ng
CA08g01990	NL	Ng
CA08g02000	CNL	Ng
CA08g04960	CNL	G8
CA08g12970	TNL	GT
CA08g13740	TN	GT
CA08g13750	TNL	GT
CA08g13780	NL	GT
CA08g13800	TNL	GT
CA08g13810	TNL	GT
CA08g14700	N	GT
CA08g14710	TN	GT
CA08g17370	CNL	Ng
CA09g00650	CNL	G8
CA09g00660	N	G9
CA09g00670	NL	G9
CA09g00920	CNL	G2
CA09g00930	CN	G2
CA09g03080	CNL	G1
CA09g03410	NL	G9
CA09g04550	CNL	G3
CA09g04560	CN	G3
CA09g04950	N	G6
CA09g07300	NL	G12
CA09g07630	NL	G10
CA09g07640	N	ND
CA09g10460	CNL	G9
CA09g11470	NL	G7
CA09g13910	N	G2
CA09g13930	N	G2
CA09g13950	CN	G2
CA09g13960	CN	G2
CA09g14100	N	G6
CA09g14280	NL	G12
CA09g14290	N	G12
CA09g14300	N	G12
CA09g14310	NL	G12
CA09g14550	N	G2
CA09g14560	N	G2
CA09g14610	N	G2
CA09g14650	NL	G12
CA09g14660	NL	G12
CA09g14670	NL	G12
CA09g14740	CNL	G2
CA09g15390	CN	G2
CA09g15410	N	G12
CA09g15430	N	G2
CA09g15620	CN	G6
CA09g15820	N	G2
CA09g15850	N	G2
CA09g15880	N	G2
CA09g15890	NL	G2
CA09g15900	N	G12
CA09g15910	CNL	G2
CA09g15920	CNL	G2
CA09g15930	N	G2
CA09g16060	N	G2
CA09g16070	N	G2
CA09g16080	N	G2
CA09g16090	CNL	G2
CA09g16100	NL	G12
CA09g16110	N	G2
CA09g16130	CN	G2
CA09g16160	NL	G2
CA09g16170	CN	G2
CA09g16180	NL	G2
CA09g16200	N	G2
CA09g16220	NL	G2
CA09g16230	N	G2
CA09g16260	N	G2
CA09g16270	N	G2
CA09g16310	CNL	G2
CA09g16320	CNL	G2
CA09g16780	NL	G12
CA09g16830	CNL	G9
CA09g16920	CNL	G10
CA09g16930	CNL	G10
CA09g17010	CNL	G10
CA09g17020	N	G10
CA09g17030	N	G10
CA09g17050	CN	G10
CA09g17080	CNL	G10
CA09g17090	CN	G10
CA09g17320	NL	G12
CA09g17340	NL	G12
CA09g17350	CNL	G2
CA09g17360	NL	G2
CA09g17390	NL	G2
CA09g17410	CNL	G2
CA09g17450	CNL	G2
CA09g17460	NL	G2
CA09g17470	CN	G2
CA09g17480	CNL	G2
CA09g17500	CNL	G2
CA09g17520	N	G2
CA09g17550	N	G2
CA09g17560	NL	G2
CA09g17570	CNL	G2
CA09g17580	N	G2
CA09g17600	NL	G2
CA09g17620	CN	G2
CA09g17630	CN	G2
CA09g17660	N	G2
CA09g17680	NL	G2
CA09g17700	CN	G2
CA09g17710	CNL	G2
CA09g17920	TN	GT
CA09g17950	TN	GT
CA09g18620	TNL	GT
CA09g18660	TNL	GT
CA09g18670	TNL	GT
CA09g18680	TNL	GT
CA10g00040	NL	G9
CA10g02990	N	G9
CA10g03000	NL	G9
CA10g03010	N	G9
CA10g03020	NL	G9
CA10g03040	NL	G9
CA10g03050	N	G9
CA10g04500	N	G10
CA10g04690	N	G10
CA10g12800	CNL	G3
CA10g13020	N	G2
CA10g13030	CN	G2
CA10g13570	NL	G6
CA10g14080	N	G10
CA10g15100	CN	G10
CA10g15480	CNL	G3
CA10g15870	N	Ng
CA10g16760	CNL	G3
CA10g17980	NL	G6
CA10g17990	NL	G6
CA10g18000	N	G6
CA10g18010	NL	G6
CA10g18050	N	G6
CA10g18060	NL	G6
CA10g19760	N	Ng
CA10g19860	CNL	Ng
CA10g19890	NL	Ng
CA10g19900	N	Ng
CA10g20540	CNL	G10
CA10g20560	NL	G10
CA10g20620	CNL	G9
CA10g20630	CNL	G10
CA10g20740	CN	G10
CA10g20800	N	G10
CA10g20820	CNL	G10
CA10g21000	N	G9
CA10g21050	NL	G9
CA10g21070	NL	G9
CA10g21090	CN	G10
CA10g21120	NL	G10
CA10g21150	CNL	G9
CA10g21170	NL	G10
CA10g21180	CNL	G9
CA10g21190	CNL	G10
CA10g21380	CNL	G10
CA10g21450	N	G10
CA10g22290	CN	G10
CA11g01390	CNL	G8
CA11g01410	CNL	G8
CA11g01430	NL	G8
CA11g01460	CNL	G8
CA11g01480	CNL	G8
CA11g02030	CNL	G3
CA11g02410	CNL	G8
CA11g02420	NL	G8
CA11g02460	NL	G6
CA11g02470	CNL	G8
CA11g03400	N	G3
CA11g03410	NL	G3
CA11g03770	CNL	G3
CA11g03810	CN	G3
CA11g03990	CN	G3
CA11g04330	CNL	G3
CA11g04340	CNL	G3
CA11g04460	CNL	G3
CA11g04480	NL	G3
CA11g04500	CNL	G9
CA11g04520	CN	G9
CA11g04830	N	G3
CA11g06190	NL	GT
CA11g06220	NL	GT
CA11g07940	CNL	G3
CA11g08400	CNL	G3
CA11g14040	N	G2
CA11g14390	CNL	G4
CA11g15590	CNL	G4
CA11g15660	CN	G4
CA11g15670	NL	G4
CA11g15730	CN	G4
CA11g16290	N	G9
CA11g16750	CN	G12
CA11g16780	N	G4
CA11g16820	CN	G4
CA11g16830	CNL	G4
CA11g16840	CNL	G4
CA11g16950	NL	G4
CA11g17000	CNL	G4
CA11g17200	CNL	G4
CA11g17210	CNL	G4
CA11g17230	CNL	G4
CA11g17260	CNL	G4
CA11g17280	N	G4
CA11g18010	CNL	G9
CA11g18620	CN	G4
CA11g18630	N	G4
CA11g18660	CN	G4
CA11g18670	NL	G4
CA11g18720	CNL	G4
CA11g19340	CN	G4
CA11g19350	CNL	G4
CA11g19380	NL	G4
CA11g19390	CN	G4
CA11g19430	NL	G4
CA11g19440	CN	G4
CA11g19470	CN	G4
CA11g19770	CNL	G4
CA11g19790	CNL	G4
CA11g19810	CN	G4
CA11g19820	N	G4
CA11g19850	NL	G4
CA11g19860	CNL	G4
CA11g19900	CNL	G4
CA11g19910	CNL	G4
CA11g19930	CNL	G4
CA11g19940	CN	G4
CA12g02280	N	GT
CA12g02350	N	GT
CA12g02370	TNL	GT
CA12g02380	TNL	GT
CA12g02400	TNL	GT
CA12g02440	N	GT
CA12g03490	CNL	Ng
CA12g03500	CNL	Ng
CA12g04350	TNL	GT
CA12g04920	TNL	GT
CA12g05510	NL	G10
CA12g06200	TNL	GT
CA12g06890	N	GT
CA12g07110	N	GT
CA12g07520	N	G9
CA12g07530	CN	G9
CA12g07540	CN	G9
CA12g07820	CN	G2
CA12g08530	CNL	G1
CA12g16020	CNL	G3
CA12g16170	TN	GT
CA12g16200	TNL	GT
CA12g16310	TN	GT
CA12g17050	NL	GT
CA12g17900	NL	GT
CA12g18200	NL	Ng
CA12g19770	CNL	Ng
CA12g19860	TNL	GT
CA12g19870	TNL	GT
CA12g19890	TNL	GT
CA12g20420	CNL	G3
CA12g20430	CNL	G3
CA12g20440	CNL	G3
CA12g20450	CNL	G3
CA12g20460	CN	G3
CA12g20470	CNL	G3
CA12g20500	CNL	G3

## Sheet: Tomato
Protein ID	Type	Group
Solyc00g102400.2.1	CNL	G1
Solyc00g294230.1.1	TN	GT
Solyc01g008800.1.1	TNL	GT
Solyc01g014840.2.1	TNL	GT
Solyc01g016960.1.1	N	G9
Solyc01g017690.1.1	N	G9
Solyc01g017700.1.1	N	G9
Solyc01g066020.1.1	TNL	GT
Solyc01g067150.1.1	NL	G10
Solyc01g086810.2.1	CNL	Ng
Solyc01g087200.2.1	CNL	G9
Solyc01g088060.2.1	NL	G7
Solyc01g090430.2.1	CNL	G8
Solyc01g102840.2.1	TN	GT
Solyc01g102850.1.1	TNL	GT
Solyc01g102880.1.1	TNL	GT
Solyc01g102920.2.1	TN	GT
Solyc01g103610.2.1	NL	G9
Solyc01g106410.1.1	CNL	G7
Solyc01g113620.1.1	TNL	GT
Solyc02g027080.1.1	CNL	G2
Solyc02g030290.1.1	CN	G13
Solyc02g032240.1.1	N	GT
Solyc02g032260.1.1	N	G9
Solyc02g032650.2.1	NL	GT
Solyc02g036270.2.1	CNL	G10
Solyc02g037540.1.1	CNL	G10
Solyc02g070370.2.1	NL	Ng
Solyc02g070410.1.1	NL	Ng
Solyc02g070730.1.1	CNL	Ng
Solyc02g070750.1.1	CN	Ng
Solyc02g082050.2.1	TNL	GT
Solyc02g084450.2.1	CNL	G7
Solyc02g084890.1.1	CNL	Ng
Solyc02g090380.2.1	NL	Ng
Solyc03g005650.1.1	NL	Ng
Solyc03g005660.2.1	CNL	G8
Solyc03g005670.2.1	CNL	Ng
Solyc03g006750.1.1	N	G7
Solyc03g053070.1.1	N	G4
Solyc03g078300.1.1	CNL	G4
Solyc03g094100.1.1	NL	G10
Solyc04g005540.2.1	CNL	G10
Solyc04g005550.1.1	CNL	G10
Solyc04g007030.2.1	CNL	G8
Solyc04g007050.2.1	CNL	G8
Solyc04g007060.2.1	CNL	G8
Solyc04g007070.2.1	CNL	G8
Solyc04g007320.1.1	TNL	GT
Solyc04g007490.2.1	CNL	G3
Solyc04g008120.1.1	CNL	G1
Solyc04g008130.1.1	CNL	G1
Solyc04g008140.1.1	CNL	G1
Solyc04g008160.1.1	CN	G1
Solyc04g008170.1.1	NL	G1
Solyc04g008180.1.1	CN	G1
Solyc04g008190.1.1	NL	G1
Solyc04g008200.2.1	CNL	G1
Solyc04g009070.1.1	CN	G5
Solyc04g009080.1.1	N	G5
Solyc04g009090.1.1	NL	G5
Solyc04g009100.1.1	N	G5
Solyc04g009110.1.1	CNL	G5
Solyc04g009120.1.1	CNL	G5
Solyc04g009130.2.1	CNL	G5
Solyc04g009150.1.1	CNL	G5
Solyc04g009240.1.1	CNL	G5
Solyc04g009250.1.1	CNL	G5
Solyc04g009260.1.1	CNL	G5
Solyc04g009270.2.1	CN	G5
Solyc04g009290.1.1	CNL	G5
Solyc04g009660.2.1	CNL	G5
Solyc04g009690.1.1	CNL	G5
Solyc04g011890.1.1	N	G9
Solyc04g011960.1.1	CNL	G9
Solyc04g011980.1.1	CNL	G9
Solyc04g011990.1.1	CNL	G9
Solyc04g012000.1.1	CN	G9
Solyc04g012010.2.1	CNL	G9
Solyc04g015210.2.1	CNL	G8
Solyc04g015220.2.1	NL	Ng
Solyc04g015240.1.1	N	G8
Solyc04g015630.2.1	NL	G7
Solyc04g015640.1.1	CN	G7
Solyc04g025580.1.1	NL	GT
Solyc04g025820.1.1	CNL	G5
Solyc04g025840.1.1	CN	G5
Solyc04g025850.1.1	N	G5
Solyc04g026110.2.1	CN	G5
Solyc04g039990.2.1	CN	G7
Solyc04g048910.1.1	N	G10
Solyc04g048920.1.1	N	G10
Solyc04g051210.1.1	CN	G1
Solyc04g056570.2.1	TNL	GT
Solyc04g079420.2.1	NL	Ng
Solyc05g005130.1.1	CNL	G3
Solyc05g005330.2.1	CNL	G3
Solyc05g006620.2.1	TNL	GT
Solyc05g006630.2.1	TNL	GT
Solyc05g007170.2.1	CNL	G3
Solyc05g007350.1.1	CNL	G3
Solyc05g007610.2.1	CNL	G3
Solyc05g007630.2.1	CNL	G3
Solyc05g007640.2.1	CNL	G3
Solyc05g007850.1.1	TNL	GT
Solyc05g008070.2.1	CNL	G9
Solyc05g008650.1.1	CN	G3
Solyc05g008690.1.1	NL	G1
Solyc05g009740.1.1	NL	G6
Solyc05g009750.1.1	NL	Ng
Solyc05g009760.1.1	NL	Ng
Solyc05g012740.1.1	CNL	G3
Solyc05g012890.1.1	CNL	G3
Solyc05g012910.2.1	CNL	G3
Solyc05g013260.1.1	CN	G3
Solyc05g013280.2.1	CNL	G3
Solyc05g018010.1.1	NL	G13
Solyc05g018710.1.1	CNL	G3
Solyc05g018720.1.1	NL	G3
Solyc05g021140.1.1	N	G13
Solyc05g024370.1.1	N	GT
Solyc05g025930.1.1	N	G3
Solyc05g042090.1.1	CN	G1
Solyc05g043420.1.1	CNL	G1
Solyc05g044490.2.1	CNL	G1
Solyc05g047700.1.1	CNL	G1
Solyc05g050430.1.1	CNL	G1
Solyc05g053990.2.1	CNL	G1
Solyc05g054010.2.1	CNL	G1
Solyc05g054020.1.1	CNL	G1
Solyc05g054340.2.1	CNL	G1
Solyc06g008380.1.1	CNL	G1
Solyc06g008400.1.1	CNL	G1
Solyc06g008450.2.1	CNL	G1
Solyc06g008480.1.1	CNL	G1
Solyc06g008770.1.1	CNL	G1
Solyc06g008790.2.1	CNL	G1
Solyc06g008800.1.1	CNL	G1
Solyc06g048910.1.1	CNL	G10
Solyc06g062440.2.1	CNL	G9
Solyc06g064680.1.1	NL	G6
Solyc06g064690.1.1	N	G6
Solyc06g064720.1.1	NL	G6
Solyc06g064750.1.1	NL	G6
Solyc06g064760.1.1	NL	G6
Solyc06g064780.1.1	N	G6
Solyc06g065000.1.1	CN	G1
Solyc07g005770.2.1	CNL	G9
Solyc07g009180.1.1	CNL	G9
Solyc07g009190.1.1	NL	G9
Solyc07g015900.1.1	N	G10
Solyc07g039390.1.1	NL	G5
Solyc07g039400.1.1	CN	G5
Solyc07g039410.2.1	NL	G5
Solyc07g039420.1.1	CN	G5
Solyc07g039440.1.1	N	G5
Solyc07g044800.2.1	CNL	G10
Solyc07g049700.1.1	CNL	G9
Solyc07g052770.2.1	TNL	GT
Solyc07g052790.1.1	NL	GT
Solyc07g052800.1.1	N	GT
Solyc07g053010.1.1	CNL	Ng
Solyc07g053020.1.1	CNL	Ng
Solyc07g055380.1.1	NL	GT
Solyc07g055610.1.1	N	GT
Solyc07g066180.2.1	N	GT
Solyc08g005440.2.1	CNL	Ng
Solyc08g005500.2.1	CNL	Ng
Solyc08g005510.1.1	TNL	GT
Solyc08g007250.1.1	CNL	G10
Solyc08g007630.1.1	CNL	G4
Solyc08g013970.1.1	NL	G10
Solyc08g074250.1.1	CNL	G9
Solyc08g075630.2.1	CNL	G7
Solyc08g075640.2.1	CNL	G7
Solyc08g075980.1.1	CN	G7
Solyc08g076000.2.1	CNL	G7
Solyc08g081260.1.1	TN	GT
Solyc09g005290.1.1	CNL	G7
Solyc09g007710.2.1	TNL	GT
Solyc09g018220.1.1	CNL	G11
Solyc09g059830.1.1	NL	G7
Solyc09g063040.1.1	NL	G1
Solyc09g064610.2.1	CNL	G7
Solyc09g064680.1.1	NL	G6
Solyc09g064690.1.1	CN	G6
Solyc09g072940.1.1	N	G6
Solyc09g092280.1.1	CNL	G11
Solyc09g092290.1.1	CNL	G11
Solyc09g092300.2.1	CN	G11
Solyc09g092310.1.1	CNL	G11
Solyc09g092410.2.1	TNL	GT
Solyc09g098100.2.1	CNL	G6
Solyc09g098130.1.1	CNL	G6
Solyc09g098210.1.1	NL	G6
Solyc10g008220.2.1	CNL	G8
Solyc10g008230.1.1	NL	G9
Solyc10g008240.2.1	NL	G9
Solyc10g012290.1.1	NL	G13
Solyc10g012300.1.1	N	G13
Solyc10g012350.1.1	N	G13
Solyc10g047320.1.1	CNL	G8
Solyc10g049230.1.1	N	G13
Solyc10g050050.1.1	NL	G10
Solyc10g050740.1.1	NL	G13
Solyc10g051050.1.1	NL	G9
Solyc10g051170.1.1	CN	G3
Solyc10g054600.1.1	CN	G13
Solyc10g054940.1.1	N	G10
Solyc10g054970.1.1	CN	G10
Solyc10g055050.1.1	CN	G10
Solyc10g055080.1.1	CNL	G10
Solyc10g055120.1.1	NL	G10
Solyc10g055140.1.1	N	G10
Solyc10g055170.1.1	N	G10
Solyc10g074640.1.1	CNL	G10
Solyc10g076440.1.1	CNL	G10
Solyc10g085460.1.1	CNL	G13
Solyc10g085780.1.1	N	G13
Solyc10g086590.1.1	N	G13
Solyc11g006520.1.1	CNL	G9
Solyc11g006530.1.1	CNL	G9
Solyc11g006630.1.1	CNL	G9
Solyc11g006640.1.1	CNL	G9
Solyc11g007790.1.1	NL	G10
Solyc11g010160.1.1	CNL	Ng
Solyc11g011080.1.1	TNL	GT
Solyc11g011090.1.1	TNL	GT
Solyc11g011350.1.1	TNL	GT
Solyc11g020080.1.1	N	G9
Solyc11g020090.1.1	N	G9
Solyc11g020100.1.1	CNL	G9
Solyc11g042730.1.1	N	G4
Solyc11g043070.1.1	CNL	G4
Solyc11g043100.1.1	N	G4
Solyc11g062150.1.1	TN	GT
Solyc11g064770.1.1	CNL	G4
Solyc11g065780.1.1	CN	G4
Solyc11g065790.1.1	N	G4
Solyc11g068360.1.1	CNL	G4
Solyc11g069020.1.1	CNL	G9
Solyc11g069620.1.1	CNL	G4
Solyc11g069660.1.1	NL	G4
Solyc11g069920.1.1	N	G4
Solyc11g069990.1.1	NL	G4
Solyc11g070000.1.1	CN	G4
Solyc11g071420.1.1	CNL	G4
Solyc11g071430.1.1	CNL	G4
Solyc12g005520.1.1	N	G10
Solyc12g005530.1.1	N	G10
Solyc12g005970.1.1	CNL	G2
Solyc12g006040.1.1	N	G12
Solyc12g009450.1.1	CNL	G2
Solyc12g009460.1.1	CNL	G2
Solyc12g010660.1.1	N	G12
Solyc12g016220.1.1	CNL	G10
Solyc12g017730.1.1	N	G9
Solyc12g017800.1.1	CNL	G9
Solyc12g017810.1.1	NL	G9
Solyc12g038900.1.1	CN	G6
Solyc12g044180.1.1	CNL	G10
Solyc12g044190.1.1	CNL	G10
Solyc12g044200.1.1	CNL	G10
Solyc12g094660.1.1	CNL	Ng
Solyc12g096920.1.1	CNL	Ng
Solyc12g097020.1.1	TN	GT
Solyc12g099060.1.1	CN	G7

## Sheet: Potato
Protein ID	Type	Group
PGSC0003DMT400002128	NL	Ng
PGSC0003DMT400002131	N	G6
PGSC0003DMT400002134	NL	Ng
PGSC0003DMT400002320	TNL	GT
PGSC0003DMT400002431	N	G10
PGSC0003DMT400002788	CNL	G9
PGSC0003DMT400005006	CNL	G9
PGSC0003DMT400005011	CNL	G9
PGSC0003DMT400005012	N	G9
PGSC0003DMT400005013	CNL	G9
PGSC0003DMT400005017	CNL	G9
PGSC0003DMT400005032	NL	G9
PGSC0003DMT400005034	CN	G9
PGSC0003DMT400005040	NL	G9
PGSC0003DMT400005041	NL	G9
PGSC0003DMT400005046	CN	G9
PGSC0003DMT400005052	CNL	G9
PGSC0003DMT400005663	CNL	G1
PGSC0003DMT400005732	CN	G9
PGSC0003DMT400005733	NL	G9
PGSC0003DMT400005829	NL	G10
PGSC0003DMT400005841	CNL	G10
PGSC0003DMT400005849	CNL	G10
PGSC0003DMT400005852	CNL	G10
PGSC0003DMT400005855	NL	G10
PGSC0003DMT400006064	TNL	GT
PGSC0003DMT400006229	TNL	GT
PGSC0003DMT400006232	TNL	GT
PGSC0003DMT400006234	TNL	GT
PGSC0003DMT400006290	NL	G1
PGSC0003DMT400006328	CN	G10
PGSC0003DMT400007274	TNL	GT
PGSC0003DMT400007331	CN	G10
PGSC0003DMT400007560	CN	G12
PGSC0003DMT400007570	CNL	G12
PGSC0003DMT400007625	CN	G8
PGSC0003DMT400007707	CNL	G4
PGSC0003DMT400007719	NL	G4
PGSC0003DMT400007810	N	G4
PGSC0003DMT400007823	CNL	G10
PGSC0003DMT400008029	CNL	G7
PGSC0003DMT400008652	CN	G1
PGSC0003DMT400008721	CNL	G3
PGSC0003DMT400008870	TNL	GT
PGSC0003DMT400009064	CNL	Ng
PGSC0003DMT400009703	NL	G6
PGSC0003DMT400009715	NL	G1
PGSC0003DMT400010966	NL	G12
PGSC0003DMT400010970	CNL	G12
PGSC0003DMT400010987	CN	G12
PGSC0003DMT400011272	CNL	G11
PGSC0003DMT400011301	CNL	G13
PGSC0003DMT400011307	NL	G13
PGSC0003DMT400011506	N	G9
PGSC0003DMT400011507	N	G9
PGSC0003DMT400011589	CNL	G1
PGSC0003DMT400011642	CNL	G3
PGSC0003DMT400011649	N	G3
PGSC0003DMT400012121	NL	Ng
PGSC0003DMT400012479	NL	G9
PGSC0003DMT400012486	CNL	G9
PGSC0003DMT400012949	CNL	G4
PGSC0003DMT400012963	CNL	G7
PGSC0003DMT400013234	NL	G6
PGSC0003DMT400013238	NL	G6
PGSC0003DMT400013241	NL	G6
PGSC0003DMT400013242	N	G6
PGSC0003DMT400013650	N	G1
PGSC0003DMT400013659	CNL	G1
PGSC0003DMT400014228	N	G8
PGSC0003DMT400015308	CNL	G3
PGSC0003DMT400015397	TNL	GT
PGSC0003DMT400016087	CNL	G6
PGSC0003DMT400016105	NL	G6
PGSC0003DMT400016107	N	G6
PGSC0003DMT400016161	NL	Ng
PGSC0003DMT400016707	CNL	G5
PGSC0003DMT400016712	CNL	G5
PGSC0003DMT400016795	CN	G6
PGSC0003DMT400016801	NL	G6
PGSC0003DMT400016802	CNL	G6
PGSC0003DMT400016828	N	G6
PGSC0003DMT400017100	NL	GT
PGSC0003DMT400017408	CNL	G7
PGSC0003DMT400017461	CNL	G7
PGSC0003DMT400017538	CNL	G9
PGSC0003DMT400018940	CNL	G4
PGSC0003DMT400019055	CNL	G10
PGSC0003DMT400019300	NL	G8
PGSC0003DMT400019301	CNL	G8
PGSC0003DMT400019304	CNL	G8
PGSC0003DMT400019327	CN	G8
PGSC0003DMT400019329	NL	G8
PGSC0003DMT400019599	CNL	G10
PGSC0003DMT400019678	CN	G9
PGSC0003DMT400019683	NL	G9
PGSC0003DMT400019686	CN	G7
PGSC0003DMT400019688	NL	G7
PGSC0003DMT400020003	NL	GT
PGSC0003DMT400020005	TNL	GT
PGSC0003DMT400020342	CNL	G12
PGSC0003DMT400020346	NL	G12
PGSC0003DMT400020349	CNL	G12
PGSC0003DMT400020350	NL	G12
PGSC0003DMT400020353	CNL	G12
PGSC0003DMT400020360	CNL	G12
PGSC0003DMT400020644	NL	Ng
PGSC0003DMT400021294	NL	G13
PGSC0003DMT400021372	CNL	G1
PGSC0003DMT400021403	CNL	Ng
PGSC0003DMT400021522	CNL	G10
PGSC0003DMT400021606	CN	G13
PGSC0003DMT400021607	NL	G13
PGSC0003DMT400021631	CNL	G13
PGSC0003DMT400021634	CNL	G13
PGSC0003DMT400021768	CN	G1
PGSC0003DMT400022135	CNL	G7
PGSC0003DMT400022154	CNL	G13
PGSC0003DMT400022156	CNL	G13
PGSC0003DMT400024056	CNL	G7
PGSC0003DMT400024060	NL	G7
PGSC0003DMT400024063	CNL	G7
PGSC0003DMT400024123	CNL	G7
PGSC0003DMT400024448	CNL	G4
PGSC0003DMT400024929	NL	GT
PGSC0003DMT400025085	TN	GT
PGSC0003DMT400025432	CNL	G9
PGSC0003DMT400025437	CN	G9
PGSC0003DMT400025440	NL	G9
PGSC0003DMT400027295	TNL	GT
PGSC0003DMT400027529	CNL	G5
PGSC0003DMT400027536	CN	G5
PGSC0003DMT400028241	CN	G10
PGSC0003DMT400028264	CNL	G1
PGSC0003DMT400028417	N	G13
PGSC0003DMT400028423	CN	G5
PGSC0003DMT400028436	NL	G10
PGSC0003DMT400028691	CNL	G13
PGSC0003DMT400028843	NL	G13
PGSC0003DMT400028851	CN	G13
PGSC0003DMT400028871	NL	G13
PGSC0003DMT400028879	NL	G13
PGSC0003DMT400028882	CN	G13
PGSC0003DMT400028890	NL	G13
PGSC0003DMT400028895	CN	G13
PGSC0003DMT400029708	NL	G10
PGSC0003DMT400029713	CN	G10
PGSC0003DMT400029718	NL	G10
PGSC0003DMT400030011	CNL	G5
PGSC0003DMT400030019	CNL	G5
PGSC0003DMT400030022	CN	G5
PGSC0003DMT400030027	CN	G5
PGSC0003DMT400030028	NL	G5
PGSC0003DMT400030030	CNL	G5
PGSC0003DMT400030031	N	G5
PGSC0003DMT400030034	CNL	G5
PGSC0003DMT400030039	CN	G5
PGSC0003DMT400030040	NL	G5
PGSC0003DMT400030042	CNL	G5
PGSC0003DMT400030044	CNL	G5
PGSC0003DMT400030047	CNL	G5
PGSC0003DMT400030826	NL	G2
PGSC0003DMT400031059	CNL	G6
PGSC0003DMT400031062	N	G6
PGSC0003DMT400031066	CNL	G6
PGSC0003DMT400031076	NL	G6
PGSC0003DMT400031082	N	G6
PGSC0003DMT400031116	CNL	G5
PGSC0003DMT400031132	CNL	G5
PGSC0003DMT400031142	CNL	G5
PGSC0003DMT400032132	TN	GT
PGSC0003DMT400032442	CNL	G10
PGSC0003DMT400032453	CNL	G10
PGSC0003DMT400032454	CNL	G10
PGSC0003DMT400032456	CNL	G10
PGSC0003DMT400032932	NL	GT
PGSC0003DMT400033636	CNL	G13
PGSC0003DMT400034043	NL	G1
PGSC0003DMT400034059	TNL	GT
PGSC0003DMT400034063	CNL	G9
PGSC0003DMT400034074	NL	GT
PGSC0003DMT400034090	TNL	GT
PGSC0003DMT400034242	CN	G10
PGSC0003DMT400034632	NL	Ng
PGSC0003DMT400034883	NL	Ng
PGSC0003DMT400035068	CNL	G3
PGSC0003DMT400035090	CNL	G3
PGSC0003DMT400035134	CNL	G3
PGSC0003DMT400035183	CN	G3
PGSC0003DMT400035245	TNL	GT
PGSC0003DMT400035453	TNL	GT
PGSC0003DMT400035672	CNL	G4
PGSC0003DMT400035714	NL	G10
PGSC0003DMT400036058	CNL	G12
PGSC0003DMT400036070	CNL	G9
PGSC0003DMT400036104	CN	G12
PGSC0003DMT400036467	CN	G4
PGSC0003DMT400039125	TNL	GT
PGSC0003DMT400040528	TNL	GT
PGSC0003DMT400040557	TN	GT
PGSC0003DMT400040590	TN	GT
PGSC0003DMT400041023	CNL	G8
PGSC0003DMT400041040	CNL	G9
PGSC0003DMT400041041	CN	G9
PGSC0003DMT400041042	NL	G9
PGSC0003DMT400041047	NL	G9
PGSC0003DMT400041376	N	G9
PGSC0003DMT400042194	CNL	G9
PGSC0003DMT400042752	NL	G6
PGSC0003DMT400042754	NL	G6
PGSC0003DMT400042758	CNL	G6
PGSC0003DMT400042778	CN	G6
PGSC0003DMT400042780	CN	G6
PGSC0003DMT400042880	CN	G6
PGSC0003DMT400042959	NL	G10
PGSC0003DMT400043301	NL	GT
PGSC0003DMT400043329	CN	G10
PGSC0003DMT400043611	CNL	G10
PGSC0003DMT400043719	TNL	GT
PGSC0003DMT400043725	N	GT
PGSC0003DMT400043732	TNL	GT
PGSC0003DMT400043733	TNL	GT
PGSC0003DMT400043956	CNL	G7
PGSC0003DMT400043961	CN	G7
PGSC0003DMT400043963	CNL	G7
PGSC0003DMT400044041	NL	G9
PGSC0003DMT400044045	CN	G9
PGSC0003DMT400044170	CNL	G7
PGSC0003DMT400044611	TNL	GT
PGSC0003DMT400044893	CNL	G10
PGSC0003DMT400044895	CNL	G10
PGSC0003DMT400046494	CN	G9
PGSC0003DMT400046497	NL	G9
PGSC0003DMT400046505	CNL	G7
PGSC0003DMT400046894	TNL	GT
PGSC0003DMT400047001	TNL	GT
PGSC0003DMT400047006	TN	GT
PGSC0003DMT400047416	TNL	GT
PGSC0003DMT400047418	TNL	GT
PGSC0003DMT400047451	CNL	G3
PGSC0003DMT400047452	CNL	G3
PGSC0003DMT400047499	TNL	GT
PGSC0003DMT400047502	CNL	Ng
PGSC0003DMT400047508	NL	Ng
PGSC0003DMT400047510	CNL	Ng
PGSC0003DMT400047578	CNL	Ng
PGSC0003DMT400047772	NL	G4
PGSC0003DMT400047775	NL	G4
PGSC0003DMT400047777	N	G4
PGSC0003DMT400047787	CNL	G4
PGSC0003DMT400047788	CNL	G4
PGSC0003DMT400047907	CNL	G6
PGSC0003DMT400048109	CN	G4
PGSC0003DMT400048116	CNL	G4
PGSC0003DMT400048664	CNL	G10
PGSC0003DMT400048669	N	G9
PGSC0003DMT400048768	CN	G1
PGSC0003DMT400049097	CNL	G10
PGSC0003DMT400049253	CNL	G13
PGSC0003DMT400049985	CNL	G13
PGSC0003DMT400050510	CNL	G9
PGSC0003DMT400050639	NL	G4
PGSC0003DMT400050640	CNL	G4
PGSC0003DMT400050805	CNL	Ng
PGSC0003DMT400050821	CNL	Ng
PGSC0003DMT400050825	CNL	G8
PGSC0003DMT400050981	CN	G7
PGSC0003DMT400051007	NL	G7
PGSC0003DMT400051008	CN	G7
PGSC0003DMT400051269	CNL	G11
PGSC0003DMT400051273	NL	G11
PGSC0003DMT400051415	NL	G9
PGSC0003DMT400053047	TN	GT
PGSC0003DMT400053048	N	GT
PGSC0003DMT400053053	CNL	G11
PGSC0003DMT400053056	CNL	G11
PGSC0003DMT400053057	CNL	G11
PGSC0003DMT400053059	NL	G11
PGSC0003DMT400053065	CN	G11
PGSC0003DMT400053067	CNL	G11
PGSC0003DMT400053415	NL	GT
PGSC0003DMT400053416	TNL	GT
PGSC0003DMT400053419	TNL	GT
PGSC0003DMT400053436	CNL	G1
PGSC0003DMT400053446	CNL	G1
PGSC0003DMT400053452	CNL	G1
PGSC0003DMT400053457	N	G1
PGSC0003DMT400053465	CN	G1
PGSC0003DMT400053473	CNL	G1
PGSC0003DMT400053496	CN	G1
PGSC0003DMT400053754	CN	G6
PGSC0003DMT400053802	CNL	G6
PGSC0003DMT400053809	NL	G6
PGSC0003DMT400053954	TNL	GT
PGSC0003DMT400054249	N	G7
PGSC0003DMT400054356	CNL	Ng
PGSC0003DMT400054534	NL	Ng
PGSC0003DMT400055296	NL	G10
PGSC0003DMT400055333	CNL	G10
PGSC0003DMT400056053	CNL	G13
PGSC0003DMT400056265	CNL	G8
PGSC0003DMT400056267	NL	G9
PGSC0003DMT400056268	NL	G9
PGSC0003DMT400056338	TNL	GT
PGSC0003DMT400056487	CNL	G10
PGSC0003DMT400056552	CN	G1
PGSC0003DMT400056553	NL	G1
PGSC0003DMT400056602	N	G7
PGSC0003DMT400056797	CN	G10
PGSC0003DMT400058213	TNL	GT
PGSC0003DMT400058450	TNL	GT
PGSC0003DMT400058642	CNL	G9
PGSC0003DMT400058647	CN	G9
PGSC0003DMT400059161	N	G9
PGSC0003DMT400059181	NL	GT
PGSC0003DMT400059360	CNL	G3
PGSC0003DMT400059783	NL	G1
PGSC0003DMT400059786	CN	G1
PGSC0003DMT400059789	N	G1
PGSC0003DMT400059833	CN	G5
PGSC0003DMT400059867	CNL	G5
PGSC0003DMT400060798	CNL	G9
PGSC0003DMT400060815	N	G9
PGSC0003DMT400061831	TNL	GT
PGSC0003DMT400062180	CNL	G9
PGSC0003DMT400062184	CNL	G9
PGSC0003DMT400062272	CN	G5
PGSC0003DMT400062276	CNL	G5
PGSC0003DMT400062366	CN	G12
PGSC0003DMT400062549	CNL	G1
PGSC0003DMT400062608	CNL	G11
PGSC0003DMT400062611	CN	G11
PGSC0003DMT400062613	NL	G11
PGSC0003DMT400062764	CN	G9
PGSC0003DMT400062766	CNL	G9
PGSC0003DMT400064588	CNL	G3
PGSC0003DMT400065023	CNL	Ng
PGSC0003DMT400065579	CNL	G1
PGSC0003DMT400065581	CNL	G1
PGSC0003DMT400065668	CNL	G3
PGSC0003DMT400065792	CNL	G3
PGSC0003DMT400065806	NL	G3
PGSC0003DMT400065971	NL	G13
PGSC0003DMT400066993	CNL	G8
PGSC0003DMT400066996	CNL	G8
PGSC0003DMT400067146	TN	GT
PGSC0003DMT400067280	CNL	Ng
PGSC0003DMT400067354	CNL	Ng
PGSC0003DMT400067962	TNL	GT
PGSC0003DMT400067963	NL	GT
PGSC0003DMT400067981	TN	GT
PGSC0003DMT400068337	CN	G12
PGSC0003DMT400068569	CNL	G13
PGSC0003DMT400069009	CN	G8
PGSC0003DMT400069010	CN	G8
PGSC0003DMT400069012	NL	G8
PGSC0003DMT400070285	NL	G10
PGSC0003DMT400070399	CN	G4
PGSC0003DMT400070402	N	G4
PGSC0003DMT400070419	CNL	G4
PGSC0003DMT400070480	CNL	G4
PGSC0003DMT400070482	CNL	G4
PGSC0003DMT400070503	CNL	G4
PGSC0003DMT400070515	NL	G4
PGSC0003DMT400071445	TNL	GT
PGSC0003DMT400071638	CN	G12
PGSC0003DMT400071795	N	GT
PGSC0003DMT400071965	CNL	G13
PGSC0003DMT400072114	N	G10
PGSC0003DMT400072165	N	G10
PGSC0003DMT400072751	NL	G3
PGSC0003DMT400072845	CNL	G3
PGSC0003DMT400075120	NL	G6
PGSC0003DMT400075374	CN	Ng
PGSC0003DMT400075375	CNL	Ng
PGSC0003DMT400075439	CNL	Ng
PGSC0003DMT400075607	CNL	Ng
PGSC0003DMT400075625	TNL	GT
PGSC0003DMT400075731	CNL	G1
PGSC0003DMT400075747	CNL	G1
PGSC0003DMT400075763	CNL	G1
PGSC0003DMT400075774	CNL	G1
PGSC0003DMT400075881	CNL	G1
PGSC0003DMT400075885	CNL	G8
PGSC0003DMT400075886	CN	G1
PGSC0003DMT400076082	CNL	G9
PGSC0003DMT400076092	NL	G7
PGSC0003DMT400076145	N	G7
PGSC0003DMT400077030	N	G10
PGSC0003DMT400077035	N	G10
PGSC0003DMT400077130	N	GT
PGSC0003DMT400077239	CN	G5
PGSC0003DMT400077241	NL	G5
PGSC0003DMT400077717	NL	G4
PGSC0003DMT400077718	NL	G4
PGSC0003DMT400077727	NL	G4
PGSC0003DMT400078333	CNL	G9
PGSC0003DMT400078334	CNL	G9
PGSC0003DMT400078881	TNL	GT
PGSC0003DMT400079012	N	Ng
PGSC0003DMT400079272	CNL	G7
PGSC0003DMT400079342	CNL	G7
PGSC0003DMT400079343	CNL	G7
PGSC0003DMT400080085	CNL	G6
PGSC0003DMT400080429	TN	GT
PGSC0003DMT400080647	CNL	G8
PGSC0003DMT400080930	CNL	G6
PGSC0003DMT400081486	CNL	G1
PGSC0003DMT400082452	CN	G5
PGSC0003DMT400082495	CN	G5
PGSC0003DMT400082499	CN	G5
PGSC0003DMT400082501	CN	G5
PGSC0003DMT400082503	N	G5
PGSC0003DMT400082504	N	G5
PGSC0003DMT400082505	CN	G5
PGSC0003DMT400082507	CN	G5
PGSC0003DMT400083225	NL	G6
PGSC0003DMT400083265	N	G6
PGSC0003DMT400083267	NL	G6
PGSC0003DMT400083274	N	GT
PGSC0003DMT400083276	N	GT
PGSC0003DMT400083277	N	GT
PGSC0003DMT400083472	TNL	GT
PGSC0003DMT400083909	CNL	G7
PGSC0003DMT400085254	NL	G7
PGSC0003DMT400085896	N	G7
PGSC0003DMT400087588	NL	G7
PGSC0003DMT400088449	CNL	G9
PGSC0003DMT400088869	CN	G6
PGSC0003DMT400091887	NL	G7
PGSC0003DMT400092985	N	G6
PGSC0003DMT400093366	CNL	G9
PGSC0003DMT400093615	CN	G6
PGSC0003DMT400093829	CNL	G10
PGSC0003DMT400094079	CN	G1
PGSC0003DMT400094852	CNL	Ng
PGSC0003DMT400095266	TN	GT
PGSC0003DMT400096391	NL	G1
PGSC0003DMT400096619	N	G10
PGSC0003DMT400096630	CN	G6
PGSC0003DMT400096974	NL	Ng
PGSC0003DMT400096975	N	GT
PGSC0003DMT400097581	N	G6
